# Supplementary material for: Practical guidance for managing patients with moderate-to-severe ulcerative colitis using small molecule therapies
Source: J Can Assoc Gastroenterol. 2024 May 15;7(4):282–9. doi: 10.1093/jcag/gwae013 (PMC11317630; doi:10.1093/jcag/gwae013)
Supplement: gwae013_suppl_Supplementary_Materials [file gwae013_suppl_supplementary_materials.zip]

Archive with 7 entries (7 files):
- Targownik_coi_disclosure.pdf
- Afif_ coi_disclosure.docx
- Bressler_coi_disclosure.docx
- Jairath_coi_disclosure.docx
- Panaccione_coi_disclosure.docx
- Pope_coi_disclosure.docx
- Selchen_coi_disclosure.docx
